# Supplementary material for: RalGPS2 Interacts with Akt and PDK1 Promoting Tunneling Nanotubes Formation in Bladder Cancer and Kidney Cells Microenvironment
Source: Cancers (Basel). 2021 Dec 16;13(24):6330. doi: 10.3390/cancers13246330 (PMC8699646; doi:10.3390/cancers13246330)
Supplement: Supplementary file 1 [file cancers-13-06330-s001.zip]

Archive with 1 entries (1 files):
- cancers-1459490-supplementary.pdf
